# Supplementary material for: Green Synthesis of Bioactive Silver Nanoparticles from Fagopyrum esculentum Hulls
Source: Pharmaceutics. 2025 Aug 28;17(9):1124. doi: 10.3390/pharmaceutics17091124 (PMC12473271; doi:10.3390/pharmaceutics17091124)
Supplement: Supplementary file 1 [file pharmaceutics-17-01124-s001.zip]

Archive with 1 entries (1 files):
- pharmaceutics-3783857-supplementary.pdf
